# Supplementary material for: Validation of LRG1 as a Potential Biomarker for Detection of Epithelial Ovarian Cancer by a Blinded Study
Source: PLoS One. 2015 Mar 23;10(3):e0121112. doi: 10.1371/journal.pone.0121112 (PMC4370724; doi:10.1371/journal.pone.0121112)
Supplement: S1 Table — (XLSX) [file pone.0121112.s002.xlsx]

## Sheet: Table S1
Randomized Order	Case Status	EOC_stage	Histology	CA125 (U/mL)	LRG1 (μg/mL)
1	EOC Case	IIIB	EOC: serous	990.2	47.499
2	Benign_x000D_ Control	None	Benign: non-neo.	25.2	14.3731
3	EOC Case	IIIC	EOC: serous	639.4	5.66048
4	Benign_x000D_ Control	None	Benign: non-neo.	10.4	27.2984
5	EOC Case	IVA	EOC: serous	1683	13.0152
6	EOC Case	IIIC	EOC: serous	689.6	68.2944
7	EOC Case	IVA	EOC: serous	166.8	49.8482
8	EOC Case	IIIC	EOC: serous	1528.8	14.9778
9	Benign_x000D_ Control	None	Benign: serous	25	21.6882
10	Benign_x000D_ Control	None	Benign: serous	68.2	73.8848
11	EOC Case	IIIC	EOC: serous	997.2	30.2026
12	EOC Case	None	NA	806.8	47.9748
13	Surgical_x000D_ Control	None	NA	10.6	14.4029
14	Healthy_x000D_ Control	None	NA	14	29.7665
15	EOC Case	IC	EOC: clear cell	399	19.8148
16	Benign_x000D_ Control	None	Benign: other	58.6	18.0802
17	Benign_x000D_ Control	None	Benign: serous	13.2	11.5383
18	Benign_x000D_ Control	None	Benign: serous	19.4	22.7587
19	Healthy_x000D_ Control	None	NA	13.2	14.9778
20	Benign_x000D_ Control	None	Benign: serous	9.2	17.4558
21	Healthy_x000D_ Control	None	NA	24.2	10.0614
22	Surgical_x000D_ Control	None	NA	19	11.1517
23	Surgical_x000D_ Control	None	NA	11	18.0505
24	Benign_x000D_ Control	None	Benign: mucinous	8.8	16.306
25	Benign_x000D_ Control	None	Benign: serous	13	16.2366
26	Benign_x000D_ Control	None	Benign: serous	49.6	14.6606
27	Benign_x000D_ Control	None	Benign: serous	19	18.556
28	Healthy_x000D_ Control	None	NA	8.4	16.2267
29	Benign_x000D_ Control	None	Benign: other	10.2	11.6969
30	Benign_x000D_ Control	None	Benign: serous	15.6	12.8566
31	EOC Case	IA	EOC: other	18	24.2851
32	Benign_x000D_ Control	None	Benign: other	9	16.2861
33	Healthy_x000D_ Control	None	NA	8.2	23.3534
34	EOC Case	IIIB	EOC: serous	132.4	18.8137
35	Healthy_x000D_ Control	None	NA	6.6	24.5428
36	Benign_x000D_ Control	None	Benign: serous	8.8	10.8147
37	EOC Case	IIIC	EOC: serous	440.6	77.8892
38	Benign_x000D_ Control	None	Benign: serous	20.8	22.5307
39	Healthy_x000D_ Control	None	NA	30	22.9569
40	Healthy_x000D_ Control	None	NA	13.2	18.5263
41	Healthy_x000D_ Control	None	NA	5.6	12.5394
42	EOC Case	IIIC	EOC: serous	252.6	23.9184
43	EOC Case	IIIC	EOC: serous	838	42.6818
44	Benign_x000D_ Control	None	Benign: serous	20.2	17.3269
45	EOC Case	IIIC	EOC: clear cell	1428	43.5342
46	EOC Case	IA	EOC: clear cell	463.4	17.0395
47	EOC Case	IVA	EOC: serous	1180.8	65.1127
48	Benign_x000D_ Control	None	Benign: non-neo.	79.6	16.6132
49	EOC Case	IIIC	EOC: clear cell	265.2	93.3222
50	Benign_x000D_ Control	None	Benign: serous	18.2	15.7905
51	EOC Case	IIIC	EOC: serous	518.8	47.2909
52	Benign_x000D_ Control	None	Benign: other	65.6	28.012
53	EOC Case	IIIC	EOC: serous	2828.2	52.2865
54	EOC Case	IIIC	EOC: serous	747.8	85.0754
55	EOC Case	IC	EOC: serous	312.4	14.8291
56	Benign_x000D_ Control	None	Benign: serous	10.6	10.9436
57	EOC Case	IIIC	EOC: serous	116.2	29.3402
58	EOC Case	IIC	EOC: serous	16.6	12.9854
59	Healthy_x000D_ Control	None	NA	17.8	22.4911
60	EOC Case	IVA	EOC: serous	2098	31.0352
61	Benign_x000D_ Control	None	Benign: mucinous	7.2	13.6892
62	Surgical_x000D_ Control	None	NA	14.2	12.1727
63	EOC Case	IA	EOC: mucinous	101.2	20.9844
64	Surgical_x000D_ Control	None	NA	27.8	17.4954
65	EOC Case	IIIC	EOC: serous	343.6	37.4879
66	EOC Case	IVA	EOC: serous	1147.4	84.4113
67	EOC Case	None	EOC: other	14	16.4844
68	EOC Case	IIIC	EOC: serous	151.2	42.9197
69	EOC Case	IA	EOC: clear cell	484.4	20.3996
70	EOC Case	IIA	EOC: serous	10.2	25.0484
71	Healthy_x000D_ Control	None	NA	11.6	14.3037
72	Healthy_x000D_ Control	None	NA	12	9.8929
73	Healthy_x000D_ Control	None	NA	40.6	19.6661
74	EOC Case	IIIC	EOC: serous	719.2	9.45678
75	Healthy_x000D_ Control	None	NA	20	11.5879
76	Benign_x000D_ Control	None	Benign: other	19.4	25.9206
77	Healthy_x000D_ Control	None	NA	11.4	10.448
78	Benign_x000D_ Control	None	Benign: serous	62.6	57.6093
79	Surgical_x000D_ Control	None	NA	28	11.0635
80	Healthy_x000D_ Control	None	NA	27.2	7.11598
81	Healthy_x000D_ Control	None	NA	22.4	22.8096
82	Benign_x000D_ Control	None	Benign: other	27.8	21.7602
83	EOC Case	IIB	EOC: endometrioid	171.6	17.3698
84	Surgical_x000D_ Control	None	NA	22.4	14.337
85	EOC Case	IA	EOC: endometrioid	38.8	17.0328
86	EOC Case	IB	EOC: endometrioid	67	15.916
87	EOC Case	IIIC	EOC: serous	104.2	22.5112
88	EOC Case	IIIC	EOC: clear cell	92	66.1549
89	Benign_x000D_ Control	None	Benign: mucinous	39.4	8.84902
90	EOC Case	IVA	EOC: serous	1440.4	33.4389
91	Benign_x000D_ Control	None	Benign: serous	19.4	12.6425
92	Benign_x000D_ Control	None	Benign: other	28	17.0136
93	EOC Case	IVA	EOC: serous	120	41.1606
94	Benign_x000D_ Control	None	Benign: serous	22.4	3.06259
95	EOC Case	IVA	EOC: serous	2209.8	24.793
96	Surgical_x000D_ Control	None	NA	22.2	28.2302
97	EOC Case	IIIC	EOC: serous	31.8	17.6009
98	Surgical_x000D_ Control	None	NA	31.8	8.79125
99	EOC Case	IIIC	EOC: serous	130	28.6731
100	Benign_x000D_ Control	None	Benign: other	24	9.76368
101	Surgical_x000D_ Control	None	NA	24	8.55055
102	Healthy_x000D_ Control	None	NA	21.8	8.51204
103	Healthy_x000D_ Control	None	NA	22.4	12.6713
104	EOC Case	IIIC	EOC: serous	24.8	16.3107
105	Healthy_x000D_ Control	None	NA	21.2	15.5116
106	Benign_x000D_ Control	None	Benign: other	32.6	16.0026
107	Healthy_x000D_ Control	None	NA	22.6	38.4455
108	EOC Case	IIIC	EOC: serous	246	12.9794
109	Benign_x000D_ Control	None	Benign: serous	32.6	12.6617
110	Healthy_x000D_ Control	None	NA	19.2	20.133
111	EOC Case	IIIB	EOC: serous	51.4	12.0648
112	Healthy_x000D_ Control	None	NA	27	17.7164
113	Healthy_x000D_ Control	None	NA	26.2	16.1952
114	Surgical_x000D_ Control	None	NA	21.8	10.1777
115	Benign_x000D_ Control	None	Benign: serous	26.2	6.81751
116	Surgical_x000D_ Control	None	NA	27.4	7.89585
117	Benign_x000D_ Control	None	Benign: other	25.6	5.43108
118	EOC Case	IIIC	EOC: clear cell	1062.4	59.0976
119	EOC Case	IIIC	EOC: serous	112.4	21.7987
120	EOC Case	IIIC	EOC: serous	700.4	45.1851
121	Healthy_x000D_ Control	None	NA	20.4	12.3344
122	EOC Case	IIIC	EOC: serous	259.2	19.0547
123	EOC Case	IIIC	EOC: serous	3172	30.8586
124	EOC Case	IIIC	EOC: serous	1609.8	26.6801
125	Healthy_x000D_ Control	None	NA	23	7.92473
126	Benign_x000D_ Control	None	Benign: serous	19.6	18.3326
127	Surgical_x000D_ Control	None	NA	21.2	11.9396
128	Healthy_x000D_ Control	None	NA	22.8	12.7002
129	Benign_x000D_ Control	None	Benign: non-neo.	21	17.5431
130	EOC Case	IA	EOC: other	82.4	30.7816
131	Benign_x000D_ Control	None	Benign: serous	33.4	10.1007
132	EOC Case	IVA	EOC: serous	25	18.2074
133	EOC Case	IIIC	EOC: serous	812	24.3501
134	Benign_x000D_ Control	None	Benign: mucinous	21.2	17.8127
135	Healthy_x000D_ Control	None	NA	978.6	15.4057
136	EOC Case	IC	EOC: mucinous	24.8	33.2175
137	Healthy_x000D_ Control	None	NA	22	16.8499
138	Benign_x000D_ Control	None	Benign: other	24.6	29.2122
139	Healthy_x000D_ Control	None	NA	22.2	18.6888
140	Benign_x000D_ Control	None	Benign: serous	37.2	12.4595
141	Healthy_x000D_ Control	None	NA	61.4	18.1882
142	Healthy_x000D_ Control	None	NA	20.2	16.3011
143	EOC Case	IA	EOC: mucinous	46.8	45.1755
144	EOC Case	IA	EOC: endometrioid	102.8	19.7383
145	EOC Case	IIA	EOC: endometrioid	86.6	13.9711
146	Surgical_x000D_ Control	None	NA	21.6	8.2906
147	EOC Case	IIC	EOC: clear cell	200	18.4096
148	Healthy_x000D_ Control	None	NA	48.8	14.5199
149	EOC Case	IIIC	EOC: serous	389	64.2582
150	Benign_x000D_ Control	None	Benign: serous	56.8	22.0201
151	Surgical_x000D_ Control	None	NA	28.6	8.30985
152	Surgical_x000D_ Control	None	NA	24	21.6831
153	Healthy_x000D_ Control	None	NA	21	14.3562
154	Benign_x000D_ Control	None	Benign: serous	25	11.6219
155	EOC Case	IA	EOC: endometrioid	35.4	17.0713
156	Healthy_x000D_ Control	None	NA	21.8	15.0591
