# Supplementary material for: Validation of LRG1 as a Potential Biomarker for Detection of Epithelial Ovarian Cancer by a Blinded Study
Source: PLoS One. 2015 Mar 23;10(3):e0121112. doi: 10.1371/journal.pone.0121112 (PMC4370724; doi:10.1371/journal.pone.0121112)
Supplement: S2 Table — (XLSX) [file pone.0121112.s003.xlsx]

## Sheet: Table S2
Randomized Order	Case Status	EOC_stage	Histology	CA125 (U/mL)	LRG1 (μg/mL)
1	EOC Case	III/IV	EOC: Serous	149.393	41.3059
2	EOC Case	III/IV	EOC: Serous	867.029	36.47
3	EOC Case	I/II	EOC: Mucinous	30.8333	14.9782
4	Benign_x000D_ Control	None	Benign: Serous	29.0628	18.7984
5	Benign_x000D_ Control	None	Benign: Other	0	13.1333
6	Benign_x000D_ Control	None	Benign: Other	0	19.9904
7	Benign_x000D_ Control	None	Benign: Other	0	18.5513
8	Benign_x000D_ Control	None	Benign: Non-Neo.	0	12.4809
9	Benign_x000D_ Control	None	Benign: Mucinous	37.8389	55.0202
10	Surgical_x000D_ Control	None	NA	0	17.4603
11	Surgical_x000D_ Control	None	NA	34.3288	16.1742
12	Surgical_x000D_ Control	None	NA	83.2932	17.7883
13	Surgical_x000D_ Control	None	NA	28.9751	24.9415
14	Benign_x000D_ Control	None	Benign: Other	34.8585	10.4313
15	Surgical_x000D_ Control	None	NA	56.6594	8.49634
16	Benign_x000D_ Control	None	Benign: Serous	0	34.4763
17	EOC Case	I/II	EOC: Endometrioid	6306.07	19.5949
18	EOC Case	III/IV	EOC: Serous	434.641	18.2467
19	Benign_x000D_ Control	None	Benign: Non-Neo.	25.6304	18.7716
20	Healthy_x000D_ Control	None	NA	0.728056	26.2227
21	Healthy_x000D_ Control	None	NA	27.4831	16.6435
22	Healthy_x000D_ Control	None	NA	0	23.496
23	Benign_x000D_ Control	None	Benign: Non-Neo.	0	20.4705
24	Benign_x000D_ Control	None	Benign: Other	42.5755	10.7979
25	Healthy_x000D_ Control	None	NA	0	17.6834
26	Surgical_x000D_ Control	None	NA	78.2961	28.6993
27	EOC Case	III/IV	EOC: Endometrioid	590.609	28.4369
28	Benign_x000D_ Control	None	Benign: Other	71.5345	15.7093
29	EOC Case	III/IV	EOC: Serous	458.859	56.552
30	Surgical_x000D_ Control	None	NA	0	14.834
31	Healthy_x000D_ Control	None	NA	30.1804	16.3124
32	Surgical_x000D_ Control	None	NA	34.038	15.4754
33	Healthy_x000D_ Control	None	NA	10.5116	15.8414
34	Surgical_x000D_ Control	None	NA	28.226	16.8224
35	Surgical_x000D_ Control	None	NA	31.4868	28.9285
36	EOC Case	I/II	EOC: Endometrioid	241.658	21.2469
37	Surgical_x000D_ Control	None	NA	0	14.1736
38	Benign_x000D_ Control	None	Benign: Non-Neo.	47.9292	8.17888
39	Healthy_x000D_ Control	None	NA	0	15.6019
40	Surgical_x000D_ Control	None	NA	26.4633	14.0549
41	Benign_x000D_ Control	None	Benign: Serous	38.624	12.0261
42	Benign_x000D_ Control	None	Benign: Other	0	17.2785
43	Benign_x000D_ Control	None	Benign: Serous	25.1682	42.0914
44	Surgical_x000D_ Control	None	NA	25.0758	13.9024
45	EOC Case	III/IV	EOC: Serous	1607.63	19.96
46	Benign_x000D_ Control	None	Benign: Mucinous	32.4217	18.6286
47	Surgical_x000D_ Control	None	NA	41.9801	24.5706
48	Benign_x000D_ Control	None	Benign: Mucinous	25.7229	14.7542
49	Surgical_x000D_ Control	None	NA	34.5228	11.3305
50	Healthy_x000D_ Control	None	NA	27.2976	11.7645
51	Healthy_x000D_ Control	None	NA	28.7837	18.3515
52	Healthy_x000D_ Control	None	NA	0.270045	17.9974
53	EOC Case	III/IV	EOC: Serous	5092.27	28.6742
54	Healthy_x000D_ Control	None	NA	0	19.7257
55	Healthy_x000D_ Control	None	NA	0	18.0222
56	Healthy_x000D_ Control	None	NA	0	20.4539
57	Healthy_x000D_ Control	None	NA	25.7229	17.0639
58	Healthy_x000D_ Control	None	NA	7.64713	19.2045
59	Healthy_x000D_ Control	None	NA	0	23.3549
60	Healthy_x000D_ Control	None	NA	4.03999	22.6414
61	Healthy_x000D_ Control	None	NA	25.6304	20.9604
62	Healthy_x000D_ Control	None	NA	25.8154	12.2682
63	Healthy_x000D_ Control	None	NA	0	14.6772
64	Benign_x000D_ Control	None	Benign: Mucinous	25.6304	15.444
65	Healthy_x000D_ Control	None	NA	66.4398	13.8845
66	Healthy_x000D_ Control	None	NA	33.1705	10.3591
67	Healthy_x000D_ Control	None	NA	0	24.1188
68	Healthy_x000D_ Control	None	NA	4.74083	27.0557
69	Healthy_x000D_ Control	None	NA	27.4831	15.9901
70	Healthy_x000D_ Control	None	NA	28.8767	15.9991
71	Healthy_x000D_ Control	None	NA	27.7616	21.6392
72	Healthy_x000D_ Control	None	NA	29.7145	12.7804
73	Healthy_x000D_ Control	None	NA	27.7616	24.1486
74	Healthy_x000D_ Control	None	NA	0	21.514
75	Healthy_x000D_ Control	None	NA	25.8154	14.8438
76	Healthy_x000D_ Control	None	NA	26.556	14.7452
77	Benign_x000D_ Control	None	Benign: Non-Neo.	0	10.4233
78	Healthy_x000D_ Control	None	NA	34.7169	18.3105
79	Healthy_x000D_ Control	None	NA	0.877725	17.9396
80	Healthy_x000D_ Control	None	NA	28.5048	14.01
81	Healthy_x000D_ Control	None	NA	0	18.4769
82	Healthy_x000D_ Control	None	NA	29.7145	17.1355
83	Healthy_x000D_ Control	None	NA	26.556	15.1573
84	Healthy_x000D_ Control	None	NA	0	21.4229
85	Healthy_x000D_ Control	None	NA	30.0872	13.732
86	Healthy_x000D_ Control	None	NA	26.0004	20.9426
87	Surgical_x000D_ Control	None	NA	0	14.5533
88	Benign_x000D_ Control	None	Benign: Serous	35.7868	17.9646
89	EOC Case	I/II	EOC: Clear Cell	54.4659	58.0634
90	EOC Case	III/IV	EOC: Endometrioid	164.069	15.9722
91	Benign_x000D_ Control	None	Benign: Serous	34.6707	11.4405
92	Surgical_x000D_ Control	None	NA	34.4258	21.2651
93	Healthy_x000D_ Control	None	NA	13.7507	17.6586
94	EOC Case	III/IV	EOC: Other	107.145	101.729
95	EOC Case	III/IV	EOC: Serous	1692.73	20.3064
96	EOC Case	I/II	EOC: Other	0	15.8414
97	Healthy_x000D_ Control	None	NA	0	87.1318
98	Benign_x000D_ Control	None	Benign: Serous	1.17425	22.3511
99	Benign_x000D_ Control	None	Benign: Serous	26.2781	12.3221
100	Benign_x000D_ Control	None	Benign: Serous	60.8397	14.8588
101	Healthy_x000D_ Control	None	NA	0	27.9814
102	Healthy_x000D_ Control	None	NA	0	17.9892
103	Surgical_x000D_ Control	None	NA	34.038	10.9243
104	EOC Case	III/IV	EOC: Serous	178.771	55.8787
105	Healthy_x000D_ Control	None	NA	0	16.4938
106	Surgical_x000D_ Control	None	NA	0	22.5585
107	Benign_x000D_ Control	None	Benign: Non-Neo.	44.1679	15.3847
108	Healthy_x000D_ Control	None	NA	26.7413	15.444
109	Surgical_x000D_ Control	None	NA	26.6486	19.147
110	Healthy_x000D_ Control	None	NA	27.2976	8.60511
111	Healthy_x000D_ Control	None	NA	0	21.282
112	Benign_x000D_ Control	None	Benign: Serous	37.1535	12.9844
113	Healthy_x000D_ Control	None	NA	0	18.6009
114	EOC Case	I/II	EOC: Serous	51.5648	11.4315
115	Healthy_x000D_ Control	None	NA	0	23.4213
116	EOC Case	III/IV	EOC: Serous	124.882	15.0487
117	EOC Case	I/II	EOC: Serous	36.0792	20.2516
118	EOC Case	III/IV	EOC: Serous	3065.18	51.7902
119	EOC Case	I/II	EOC: Other	31.2067	23.2199
120	Surgical_x000D_ Control	None	NA	34.1349	9.49916
121	EOC Case	I/II	EOC: Mucinous	66.7692	64.4818
122	EOC Case	I/II	EOC: Mucinous	264.172	19.522
123	EOC Case	I/II	EOC: Serous	1.90415	72.9614
124	Healthy_x000D_ Control	None	NA	30.5534	19.3614
125	Healthy_x000D_ Control	None	NA	35.592	17.3553
126	EOC Case	III/IV	EOC: Serous	1209.67	36.5417
127	EOC Case	III/IV	EOC: Serous	110.213	24.1669
128	EOC Case	III/IV	EOC: Mucinous	207.16	61.0815
129	EOC Case	I/II	EOC: Serous	35.6894	14.0071
130	Benign_x000D_ Control	None	Benign: Serous	0	12.4066
131	EOC Case	I/II	EOC: Serous	442.49	90.169
132	Healthy_x000D_ Control	None	NA	35.2028	23.9102
133	Benign_x000D_ Control	None	Benign: Serous	61.3572	21.8227
134	Benign_x000D_ Control	None	Benign: Other	53.8535	51.0659
135	EOC Case	III/IV	EOC: Serous	314.79	18.3014
136	EOC Case	I/II	EOC: Serous	38.1525	49.833
137	Benign_x000D_ Control	None	Benign: Non-Neo.	37.0557	17.2462
138	Healthy_x000D_ Control	None	NA	35.9817	13.1925
139	Benign_x000D_ Control	None	Benign: Other	30.0872	13.5166
140	EOC Case	III/IV	EOC: Serous	6551.06	28.6425
141	Healthy_x000D_ Control	None	NA	48.2777	30.254
142	Benign_x000D_ Control	None	Benign: Non-Neo.	34.3288	23.5343
143	EOC Case	I/II	EOC: Mucinous	74.5605	18.6291
144	EOC Case	III/IV	EOC: Serous	130.704	35.4116
145	EOC Case	III/IV	EOC: Serous	1426.38	39.2427
146	Healthy_x000D_ Control	None	NA	47.0706	19.5402
147	Healthy_x000D_ Control	None	NA	36.9579	18.7748
148	Healthy_x000D_ Control	None	NA	34.9112	23.6901
149	Healthy_x000D_ Control	None	NA	0	21.3235
150	Benign_x000D_ Control	None	Benign: Serous	61.8753	19.7955
151	Healthy_x000D_ Control	None	NA	0	14.3469
152	Healthy_x000D_ Control	None	NA	48.8826	20.6897
153	EOC Case	I/II	EOC: Serous	265.145	17.8569
154	Benign_x000D_ Control	None	Benign: Mucinous	29.994	22.8627
155	Healthy_x000D_ Control	None	NA	54.9261	20.8979
156	Surgical_x000D_ Control	None	NA	0	13.2489
157	Healthy_x000D_ Control	None	NA	34.814	14.2698
158	Healthy_x000D_ Control	None	NA	24.9834	11.3595
159	Healthy_x000D_ Control	None	NA	27.4831	16.8492
160	Healthy_x000D_ Control	None	NA	28.3189	18.9325
161	Healthy_x000D_ Control	None	NA	0	17.4934
162	Healthy_x000D_ Control	None	NA	0	20.0649
163	Benign_x000D_ Control	None	Benign: Serous	26.6486	11.5575
164	Benign_x000D_ Control	None	Benign: Serous	0	19.9656
165	EOC Case	III/IV	EOC: Serous	911.267	36.2008
166	Healthy_x000D_ Control	None	NA	0	16.5764
167	Healthy_x000D_ Control	None	NA	34.5228	21.9232
168	Benign_x000D_ Control	None	Benign: Other	184.782	18.9934
169	EOC Case	III/IV	EOC: Other	1189.84	11.5485
170	Healthy_x000D_ Control	None	NA	0	20.8845
171	Benign_x000D_ Control	None	Benign: Serous	33.554	19.832
172	EOC Case	III/IV	EOC: Serous	1241.65	51.4089
173	Benign_x000D_ Control	None	Benign: Mucinous	29.9008	22.1393
174	Healthy_x000D_ Control	None	NA	28.9697	14.028
175	Benign_x000D_ Control	None	Benign: Other	0	10.7871
176	Benign_x000D_ Control	None	Benign: Non-Neo.	27.5759	11.9264
177	EOC Case	III/IV	EOC: Serous	3160.04	51.0597
178	Healthy_x000D_ Control	None	NA	26.3707	14.5659
179	Surgical_x000D_ Control	None	NA	53.6496	21.8044
180	EOC Case	III/IV	EOC: Other	59.8062	36.4111
181	Surgical_x000D_ Control	None	NA	28.9697	14.4225
182	EOC Case	I/II	EOC: Other	29.7145	19.3346
183	Surgical_x000D_ Control	None	NA	31.4868	9.64578
184	Healthy_x000D_ Control	None	NA	34.4258	15.9291
185	Surgical_x000D_ Control	None	NA	32.7811	25.0846
186	EOC Case	III/IV	EOC: Other	56.513	38.5127
187	EOC Case	III/IV	EOC: Serous	272.997	21.282
188	Surgical_x000D_ Control	None	NA	34.814	22.0787
189	EOC Case	III/IV	EOC: Serous	524.07	42.8759
190	EOC Case	III/IV	EOC: Serous	402.495	48.149
191	Benign_x000D_ Control	None	Benign: Serous	68.1305	26.5
192	EOC Case	III/IV	EOC: Other	414.145	59.9866
193	Healthy_x000D_ Control	None	NA	0	23.7119
194	EOC Case	III/IV	EOC: Serous	87.4436	24.1486
195	EOC Case	III/IV	EOC: Serous	1616.69	20.3794
196	EOC Case	I/II	EOC: Serous	89.6229	17.8509
197	EOC Case	III/IV	EOC: Serous	104.118	18.1102
198	EOC Case	III/IV	EOC: Serous	196.742	57.4889
199	EOC Case	I/II	EOC: Clear Cell	42.8736	49.1827
200	EOC Case	I/II	EOC: Serous	241.906	20.0783
201	Benign_x000D_ Control	None	Benign: Non-Neo.	46.669	122.139
202	Healthy_x000D_ Control	None	NA	0	15.2221
203	EOC Case	III/IV	EOC: Serous	341.085	21.282
204	EOC Case	III/IV	EOC: Serous	347.091	38.1854
205	Surgical_x000D_ Control	None	NA	33.7475	19.6223
206	EOC Case	III/IV	EOC: Serous	275.948	52.1591
207	Benign_x000D_ Control	None	Benign: Serous	35.7868	16.8554
208	Benign_x000D_ Control	None	Benign: Other	43.2714	113.938
209	Benign_x000D_ Control	None	Benign: Serous	29.2489	20.496
210	EOC Case	III/IV	EOC: Serous	605.507	56.449
211	EOC Case	III/IV	EOC: Serous	225.966	31.9667
212	EOC Case	I/II	EOC: Clear Cell	38.1331	17.9191
213	Benign_x000D_ Control	None	Benign: Serous	36.567	17.8555
214	Surgical_x000D_ Control	None	NA	39.7064	24.3687
215	EOC Case	III/IV	EOC: Other	5887.37	30.4575
216	EOC Case	III/IV	EOC: Serous	829.165	28.2402
217	EOC Case	III/IV	EOC: Serous	671.655	25.0238
218	Benign_x000D_ Control	None	Benign: Serous	0	20.1642
219	EOC Case	I/II	EOC: Endometrioid	799.833	47.3614
220	EOC Case	I/II	EOC: Mucinous	0	58.3486
221	EOC Case	I/II	EOC: Clear Cell	34.6199	32.3376
222	EOC Case	III/IV	EOC: Serous	5125.42	57.6018
223	Surgical_x000D_ Control	None	NA	41.5836	29.0806
224	EOC Case	III/IV	EOC: Serous	149.625	24.2678
225	Surgical_x000D_ Control	None	NA	34.6199	13.6812
226	Benign_x000D_ Control	None	Benign: Serous	0	24.9498
227	EOC Case	I/II	EOC: Endometrioid	0	20.3215
228	EOC Case	I/II	EOC: Other	4419.4	26.1395
229	Surgical_x000D_ Control	None	NA	26.2781	13.2563
230	Benign_x000D_ Control	None	Benign: Other	0	12.1588
231	Benign_x000D_ Control	None	Benign: Other	34.2318	26.4449
232	EOC Case	I/II	EOC: Clear Cell	39.3798	18.6554
233	Benign_x000D_ Control	None	Benign: Serous	35.5161	21.6035
